# Supplementary material for: Targeted proteomics in urinary extracellular vesicles identifies biomarkers for diagnosis and prognosis of prostate cancer
Source: Oncotarget. 2016 Nov 26;8(3):4960–76. doi: 10.18632/oncotarget.13634 (PMC5354884; doi:10.18632/oncotarget.13634)
Supplement: Supplementary file 2 [file oncotarget-08-4960-s002.xlsx]

## Sheet: SupplementaryTable1
ST1. List of the proteins and its corresponding peptide surrogate monitored in the SRM study.
Protein Name	Protein Description	Protein Accession	Peptide Sequence
sp|O14494|LPP1_HUMAN	Lipid phosphate phosphohydrolase 1 OS=Homo sapiens GN=PPAP2A PE=1 SV=1	O14494	GVFCNDESIK
sp|O15393|TMPS2_HUMAN	Transmembrane protease serine 2 OS=Homo sapiens GN=TMPRSS2 PE=1 SV=3	O15393	VLLIETQR
sp|O43511|S26A4_HUMAN	Pendrin OS=Homo sapiens GN=SLC26A4 PE=1 SV=1	O43511	SVLAAVVIANLK
sp|O43520|AT8B1_HUMAN	Probable phospholipid-transporting ATPase IC OS=Homo sapiens GN=ATP8B1 PE=1 SV=3	O43520	VYEEIEK
sp|O75436|VP26A_HUMAN	Vacuolar protein sorting-associated protein 26A OS=Homo sapiens GN=VPS26A PE=1 SV=2	O75436	ELALPGELTQSR
sp|O75954|TSN9_HUMAN	Tetraspanin-9 OS=Homo sapiens GN=TSPAN9 PE=1 SV=1	O75954	NAWNIIQAEMR
sp|P04004|VTNC_HUMAN	Vitronectin OS=Homo sapiens GN=VTN PE=1 SV=1	P04004	VDTVDPPYPR
sp|P05106|ITB3_HUMAN	Integrin beta-3 OS=Homo sapiens GN=ITGB3 PE=1 SV=2	P05106	EATSTFTNITYR
sp|P06727|APOA4_HUMAN	Apolipoprotein A-IV OS=Homo sapiens GN=APOA4 PE=1 SV=3	P06727	LEPYADQLR
sp|P06737|PYGL_HUMAN	Glycogen phosphorylase, liver form OS=Homo sapiens GN=PYGL PE=1 SV=4	P06737	YEYGIFNQK
sp|P06756|ITAV_HUMAN	Integrin alpha-V OS=Homo sapiens GN=ITGAV PE=1 SV=2	P06756	IYIGDDNPLTLIVK
sp|P07288|KLK3_HUMAN	Prostate-specific antigen OS=Homo sapiens GN=KLK3 PE=1 SV=2	P07288	SVILLGR
sp|P08865|RSSA_HUMAN	40S ribosomal protein SA OS=Homo sapiens GN=RPSA PE=1 SV=4	P08865	YVDIAIPCNNK
sp|P08962|CD63_HUMAN	CD63 antigen OS=Homo sapiens GN=CD63 PE=1 SV=2	P08962	VMSEFNNNFR
sp|P0CG48|UBC_HUMAN	Polyubiquitin-C OS=Homo sapiens GN=UBC PE=1 SV=3	P0CG48	TLSDYNIQK
sp|P10301|RRAS_HUMAN	Ras-related protein R-Ras OS=Homo sapiens GN=RRAS PE=1 SV=1	P10301	ICSVDGIPAR
sp|P15309|PPAP_HUMAN	Prostatic acid phosphatase OS=Homo sapiens GN=ACPP PE=1 SV=3	P15309	SPIDTFPTDPIK
sp|P15313|VATB1_HUMAN	V-type proton ATPase subunit B, kidney isoform OS=Homo sapiens GN=ATP6V1B1 PE=1 SV=3	P15313	TVCSVNGPLVVLDR
sp|P15586|GNS_HUMAN	N-acetylglucosamine-6-sulfatase OS=Homo sapiens GN=GNS PE=1 SV=3	P15586	SDVLVEYQGEGR
sp|P19961|AMY2B_HUMAN	Alpha-amylase 2B OS=Homo sapiens GN=AMY2B PE=1 SV=1	P19961	LVGLLDLALEK
sp|P22748|CAH4_HUMAN	Carbonic anhydrase 4 OS=Homo sapiens GN=CA4 PE=1 SV=2	P22748	FFFSGYDK
sp|P24855|DNAS1_HUMAN	Deoxyribonuclease-1 OS=Homo sapiens GN=DNASE1 PE=1 SV=1	P24855	YDIALVQEVR
sp|P27701|CD82_HUMAN	CD82 antigen OS=Homo sapiens GN=CD82 PE=1 SV=1	P27701	GEEDNSLSVR
sp|P34949|MPI_HUMAN	Mannose-6-phosphate isomerase OS=Homo sapiens GN=MPI PE=1 SV=2	P34949	TEVPGSVTEYK
sp|P36871|PGM1_HUMAN	Phosphoglucomutase-1 OS=Homo sapiens GN=PGM1 PE=1 SV=3	P36871	ADNFEYSDPVDGSISR
sp|P48637|GSHB_HUMAN	Glutathione synthetase OS=Homo sapiens GN=GSS PE=1 SV=1	P48637	CPDIATQLAGTK
sp|P49221|TGM4_HUMAN	Protein-glutamine gamma-glutamyltransferase 4 OS=Homo sapiens GN=TGM4 PE=1 SV=2	P49221	GFIIAEIVESK
sp|P50150|GBG4_HUMAN	Guanine nucleotide-binding protein G(I)/G(S)/G(O) subunit gamma-4 OS=Homo sapiens GN=GNG4 PE=1 SV=1	P50150	EDPLIIPVPASENPFR
sp|P50443|S26A2_HUMAN	Sulfate transporter OS=Homo sapiens GN=SLC26A2 PE=1 SV=2	P50443	FVAPLYYINK
sp|P50583|AP4A_HUMAN	Bis(5'-nucleosyl)-tetraphosphatase [asymmetrical] OS=Homo sapiens GN=NUDT2 PE=1 SV=3	P50583	DYDVEIR
sp|P51570|GALK1_HUMAN	Galactokinase OS=Homo sapiens GN=GALK1 PE=1 SV=1	P51570	HSLASSEYPVR
sp|P51688|SPHM_HUMAN	N-sulphoglucosamine sulphohydrolase OS=Homo sapiens GN=SGSH PE=1 SV=1	P51688	ADLAAQYTTVGR
sp|P61421|VA0D1_HUMAN	V-type proton ATPase subunit d 1 OS=Homo sapiens GN=ATP6V0D1 PE=1 SV=1	P61421	LLFEGAGSNPGDK
sp|Q08257|QOR_HUMAN	Quinone oxidoreductase OS=Homo sapiens GN=CRYZ PE=1 SV=1	Q08257	VFEFGGPEVLK
sp|Q12923|PTN13_HUMAN	Tyrosine-protein phosphatase non-receptor type 13 OS=Homo sapiens GN=PTPN13 PE=1 SV=2	Q12923	NFFGPEFVK
sp|Q14117|DPYS_HUMAN	Dihydropyrimidinase OS=Homo sapiens GN=DPYS PE=1 SV=1	Q14117	TCTPTPVER
sp|Q16651|PRSS8_HUMAN	Prostasin OS=Homo sapiens GN=PRSS8 PE=1 SV=1	Q16651	LGAHQLDSYSEDAK
sp|Q53GD3|CTL4_HUMAN	Choline transporter-like protein 4 OS=Homo sapiens GN=SLC44A4 PE=2 SV=2	Q53GD3	NEFSQTVGEVFYTK
sp|Q687X5|STEA4_HUMAN	Metalloreductase STEAP4 OS=Homo sapiens GN=STEAP4 PE=1 SV=1	Q687X5	ILVDISNNLK
sp|Q6PCB6|AB17C_HUMAN	Alpha/beta hydrolase domain-containing protein 17C OS=Homo sapiens GN=ABHD17C PE=2 SV=2	Q6PCB6	ELDAVEVFFSR
sp|Q6XQN6|PNCB_HUMAN	Nicotinate phosphoribosyltransferase OS=Homo sapiens GN=NAPRT1 PE=1 SV=2	Q6XQN6	LDSGDLLQQAQEIR
sp|Q6ZS86|GLPK5_HUMAN	Putative glycerol kinase 5 OS=Homo sapiens GN=GK5 PE=2 SV=2	Q6ZS86	AILESIAFR
sp|Q6ZVM7|TM1L2_HUMAN	TOM1-like protein 2 OS=Homo sapiens GN=TOM1L2 PE=1 SV=1	Q6ZVM7	IVELISR
sp|Q8N128|F177A_HUMAN	Protein FAM177A1 OS=Homo sapiens GN=FAM177A1 PE=1 SV=1	Q8N128	IASVLGISTPK
sp|Q8N357|S35F6_HUMAN	Solute carrier family 35 member F6 OS=Homo sapiens GN=SLC35F6 PE=1 SV=1	Q8N357	WADNFMAEGCGGSK
sp|Q8NFT2|STEA2_HUMAN	Metalloreductase STEAP2 OS=Homo sapiens GN=STEAP2 PE=1 SV=3	Q8NFT2	EIENLPLR
sp|Q8WUM4|PDC6I_HUMAN	Programmed cell death 6-interacting protein OS=Homo sapiens GN=PDCD6IP PE=1 SV=1	Q8WUM4	ELPELLQR
sp|Q969X1|LFG3_HUMAN	Protein lifeguard 3 OS=Homo sapiens GN=TMBIM1 PE=1 SV=2	Q969X1	AVSDSFGPGEWDDR
sp|Q96QK1|VPS35_HUMAN	Vacuolar protein sorting-associated protein 35 OS=Homo sapiens GN=VPS35 PE=1 SV=2	Q96QK1	VLETTVEIFNK
sp|Q99447|PCY2_HUMAN	Ethanolamine-phosphate cytidylyltransferase OS=Homo sapiens GN=PCYT2 PE=1 SV=1	Q99447	GPPVFTQEER
sp|Q99816|TS101_HUMAN	Tumor susceptibility gene 101 protein OS=Homo sapiens GN=TSG101 PE=1 SV=2	Q99816	DGTISEDTIR
sp|Q99828|CIB1_HUMAN	Calcium and integrin-binding protein 1 OS=Homo sapiens GN=CIB1 PE=1 SV=4	Q99828	DGTINLSEFQHVISR
sp|Q9H0E2|TOLIP_HUMAN	Toll-interacting protein OS=Homo sapiens GN=TOLLIP PE=1 SV=1	Q9H0E2	LNITVVQAK
sp|Q9H190|SDCB2_HUMAN	Syntenin-2 OS=Homo sapiens GN=SDCBP2 PE=2 SV=2	Q9H190	VDQAIQAQVR
sp|Q9H4G4|GAPR1_HUMAN	Golgi-associated plant pathogenesis-related protein 1 OS=Homo sapiens GN=GLIPR2 PE=1 SV=3	Q9H4G4	ASASDGSSFVVAR
sp|Q9NUQ9|FA49B_HUMAN	Protein FAM49B OS=Homo sapiens GN=FAM49B PE=1 SV=1	Q9NUQ9	AWGAVVPLVGK
sp|Q9NY33|DPP3_HUMAN	Dipeptidyl peptidase 3 OS=Homo sapiens GN=DPP3 PE=1 SV=2	Q9NY33	LFVQDEK
sp|Q9UBY5|LPAR3_HUMAN	Lysophosphatidic acid receptor 3 OS=Homo sapiens GN=LPAR3 PE=2 SV=1	Q9UBY5	TNVLSPHTSGSISR
sp|Q9UHG3|PCYOX_HUMAN	Prenylcysteine oxidase 1 OS=Homo sapiens GN=PCYOX1 PE=1 SV=3	Q9UHG3	IFSQETLTK
sp|Q9UIV8|SPB13_HUMAN	Serpin B13 OS=Homo sapiens GN=SERPINB13 PE=1 SV=2	Q9UIV8	FLTEISK
sp|Q9UJU6|DBNL_HUMAN	Drebrin-like protein OS=Homo sapiens GN=DBNL PE=1 SV=1	Q9UJU6	FQDVGPQAPVGSVYQK
sp|Q9UK41|VPS28_HUMAN	Vacuolar protein sorting-associated protein 28 homolog OS=Homo sapiens GN=VPS28 PE=1 SV=1	Q9UK41	DCVSPSEYTAACSR
sp|Q9Y2G3|AT11B_HUMAN	Probable phospholipid-transporting ATPase IF OS=Homo sapiens GN=ATP11B PE=1 SV=2	Q9Y2G3	EHDLFFK
sp|Q9Y6U3|ADSV_HUMAN	Adseverin OS=Homo sapiens GN=SCIN PE=1 SV=4	Q9Y6U3	SLGGQAVQIR
